# Supplementary material for: Design of Anti-Tumor RNA Nanoparticles and Their Inhibitory Effect on Hep3B Liver Cancer
Source: Biomolecules. 2025 Dec 26;16(1):45. doi: 10.3390/biom16010045 (PMC12839093; doi:10.3390/biom16010045)
Supplement: Supplementary file 1 [file biomolecules-16-00045-s001.zip]

Archive with 14 entries (14 files):
- biomolecules-3928646-File S1. Original WB images.pdf
- Table S1.xlsx
- Table S10.xlsx
- Table S11.xlsx
- Table S12.xlsx
- Table S13.xlsx
- Table S2.xlsx
- Table S3.xlsx
- Table S4.xlsx
- Table S5.xlsx
- Table S6.xlsx
- Table S7.xlsx
- Table S8.xlsx
- Table S9.xlsx
