# Supplementary material for: Design of Anti-Tumor RNA Nanoparticles and Their Inhibitory Effect on Hep3B Liver Cancer
Source: Biomolecules. 2025 Dec 26;16(1):45. doi: 10.3390/biom16010045 (PMC12839093; doi:10.3390/biom16010045)
Supplement: Supplementary file 1 [file biomolecules-16-00045-s001.zip › Table S1.xlsx]

## Sheet: Table S1
Table S1 siRNA sequences in this research
	Sequence
siRNA	hTERT-siRNA-1: GGAAAAATGTGGGGTTCTTCCAA
	hTERT-siRNA-2: GGTGAACAATGGCGAATCTGGGG
	hTERT-siRNA-3: ATATATTCAGTATTTTACTCCCA
	BIRC5-siRNA-1: GCTTTTTATGTTCCTCTATGGGG
	BIRC5-siRNA-2: TCTTATTGTTGGTTTCCTTTGCA
	BIRC5-siRNA-3: ATTCAAACAAAATAAGAAAGCCA
	BIRC5-siRNA-4: TGACTTAGAATGGCTTTGTGCTT
	BIRC5-siRNA-5: AGTTATTAAAGTGAAGTATCCAT
	FGFR-siRNA-1: CTAAACTGAAAATAGGTTTAGAA
	FGFR-siRNA-2: CTTTTGTATTTAGCAGTAATCCA
	FGFR-siRNA-3: CGTACTCATTCTCCACAATGCAG
	FGFR-siRNA-4: CGTACTCATTCTCCACAATGCAG
	Sequence (5'->3')
F1B3hT1-RNA	AGAUCUUCUAAUACGACUCACUAUAGGGCACAAGUCCCGCGUUGCGCUUUUGCCUCAACUUAACACCACUACCGAACGCUCCGGCGUUCGGUAGUGGUGUUAAGUUGAGGCUUUUGACUCUGGAUGUGUGUACCAAGUAUCAAGUCCCGCGUUGCGCUUUUGCCUAUGGUACAAGCACCAGCCAAAAGCUCCGGCUUUUGGCUGGUGCUUGUACCAUAGGCUUUUGCAACCGAGUUGAGACAUACAUCAACAAGUCCCGCGUUGCGCUUUUGCCUACAUCUGGUAGCUGGUCGCUAGUCUCCGGACUAGCGACCAGCUACCAGAUGUAGGCUUUUGCGCCUGUUAGUGUUGAUUGUGCUAACAGGUGAAGCACAAUCAACACUAACAGGCGCUUUUGCG…
