# Supplementary material for: Design of Anti-Tumor RNA Nanoparticles and Their Inhibitory Effect on Hep3B Liver Cancer
Source: Biomolecules. 2025 Dec 26;16(1):45. doi: 10.3390/biom16010045 (PMC12839093; doi:10.3390/biom16010045)
Supplement: Supplementary file 1 [file biomolecules-16-00045-s001.zip › Table S10.xlsx]

## Sheet: Sheet1
Table S10 RT-qPCR analysis to detect the mRNA levels of FGFR1 in Hep3B cells treated with F1b3hT1-RNA for 24、48、72 hour
Sample name	Target gene	CT value
Control-24h-repeat1	GAPDH	18.3
Control-24h-repeat2	GAPDH	18.33
Control-24h-repeat3	GAPDH	18.42
Control-48h-repeat1	GAPDH	18.97
Control-48h-repeat2	GAPDH	18.74
Control-48h-repeat3	GAPDH	18.97
Control-72h-repeat1	GAPDH	18.96
Control-72h-repeat2	GAPDH	19.02
Control-72h-repeat3	GAPDH	19.03
F1b3hT1-RNA-24h-repeat1	GAPDH	19.19
F1b3hT1-RNA-24h-repeat2	GAPDH	19.4
F1b3hT1-RNA-24h-repeat3	GAPDH	19.33
F1b3hT1-RNA-48h-repeat1	GAPDH	19.3
F1b3hT1-RNA-48h-repeat2	GAPDH	19.51
F1b3hT1-RNA-48h-repeat3	GAPDH	19.5
F1b3hT1-RNA-72h-repeat1	GAPDH	21.23
F1b3hT1-RNA-72h-repeat2	GAPDH	21.58
F1b3hT1-RNA-72h-repeat3	GAPDH	21.52
Control-24h-repeat1	FGFR1	20.62
Control-24h-repeat2	FGFR1	20.68
Control-24h-repeat3	FGFR1	20.51
Control-48h-repeat1	FGFR1	20.58
Control-48h-repeat2	FGFR1	20.57
Control-48h-repeat3	FGFR1	20.62
Control-72h-repeat1	FGFR1	20.44
Control-72h-repeat2	FGFR1	21.3
Control-72h-repeat3	FGFR1	21.31
F1b3hT1-RNA-24h-repeat1	FGFR1	21.39
F1b3hT1-RNA-24h-repeat2	FGFR1	21.24
F1b3hT1-RNA-24h-repeat3	FGFR1	21.28
F1b3hT1-RNA-48h-repeat1	FGFR1	21.61
F1b3hT1-RNA-48h-repeat2	FGFR1	21.73
F1b3hT1-RNA-48h-repeat3	FGFR1	21.54
F1b3hT1-RNA-72h-repeat1	FGFR1	24.7
F1b3hT1-RNA-72h-repeat2	FGFR1	24.82
F1b3hT1-RNA-72h-repeat3	FGFR1	24.78
