# Supplementary material for: Design of Anti-Tumor RNA Nanoparticles and Their Inhibitory Effect on Hep3B Liver Cancer
Source: Biomolecules. 2025 Dec 26;16(1):45. doi: 10.3390/biom16010045 (PMC12839093; doi:10.3390/biom16010045)
Supplement: Supplementary file 1 [file biomolecules-16-00045-s001.zip › Table S11.xlsx]

## Sheet: Sheet1
Table S11 Western Blot was used to detect the expression levels of hTERT、BIRC5、FGFR1 in different treatment groups at 48 h, 72 h, and 96 h (Grayscale Analysis).
Target gene	48h		72h		96h
	Control	F1B3hT1-RNA	Control	F1B3hT1-RNA	Control	F1B3hT1-RNA
hTERT	9148.47	6052.93	27832.8	6229.64	21645.7	2618.55
	9129.76	6070.23	27786.8	6243.64	21645.4	2650.26
	9165.88	6034.93	27650.4	6510.05	21597.2	2569.84
GAPDH	13341	13616.1	13699.6	11771.9	13079.1	16987.6
	13360	13621.9	13637.5	11879.6	12989	17008.3
	13360	13595.9	13664.2	11844.6	13023.7	17008.3
BIRC5	4457.52	2503.6	9535.3	4494.01	24055.2	10294.5
	4436.52	2504.6	9555.3	4493.72	24096.2	10252.8
	4457.52	2493.6	9545.3	4463.01	24086.9	10294.5
GAPDH	17833.9	18454	26116.4	21219	19592.2	24096.1
	17833.9	18454	26163.4	21208.2	19437.8	24213.2
	17833.9	18454	26116.4	21182	19590	24135.8
FGFR1	27527	4530.28	18717	6006.81	20387.8	1033.28
	27492	4586.28	18710	5965.4	20416.5	1033.53
	27492	4565.28	18684.6	6019.81	20387.8	1033.28
GAPDH	26813.5	22462.4	25181	24514.1	22530.1	26741
	26813.5	22392.7	25087.3	24643.8	22564.8	26741
	26888.7	22377	24997.6	24478.2	22583.8	26724.7
