# Supplementary material for: Design of Anti-Tumor RNA Nanoparticles and Their Inhibitory Effect on Hep3B Liver Cancer
Source: Biomolecules. 2025 Dec 26;16(1):45. doi: 10.3390/biom16010045 (PMC12839093; doi:10.3390/biom16010045)
Supplement: Supplementary file 1 [file biomolecules-16-00045-s001.zip › Table S12.xlsx]

## Sheet: Table S12
Table S12 Tumor weight of 21 day model mice injected with F1b3hT1-RNA after dissection
Repeats	Control (g)	Tail vein injection 2.5mg/kg×6（g)	Tail vein injection 5mg/kg×6（g)	Intratumoral injection 30mg/kg×2（g)
Model mouse1	2.2105	3.0841	0.9101	0.1969
Model mouse2	1.0594	1.8676	0.7438	0.4832
Model mouse3	2.304	0.8425	1.1563	0.3517
Model mouse4	1.5646	1.1238	0.4647	0.2086
Model mouse5	1.9041	1.6992	0.6392	0.5303
