# Supplementary material for: Design of Anti-Tumor RNA Nanoparticles and Their Inhibitory Effect on Hep3B Liver Cancer
Source: Biomolecules. 2025 Dec 26;16(1):45. doi: 10.3390/biom16010045 (PMC12839093; doi:10.3390/biom16010045)
Supplement: Supplementary file 1 [file biomolecules-16-00045-s001.zip › Table S13.xlsx]

## Sheet: Table S13
Table S13 Tumor volume of control group and F1b3hT1-RNA treatment group (tail vein injection and intratumoral injection, with intratumoral injection repeated on the eighth day)
Measurement days	Control group (mm3)					Tail vein injection 2.5mg/kg×6（mm3)					Tail vein injection 5mg/kg×6（mm3)					Intratumoral injection 30mg/kg×2（mm3)
	Repeat 1	Repeat 2	Repeat 3	Repeat 4	Repeat 5	Repeat 1	Repeat 2	Repeat 3	Repeat 4	Repeat 5	Repeat 1	Repeat 2	Repeat 3	Repeat 4	Repeat 5	Repeat 1	Repeat 2	Repeat 3	Repeat 4	Repeat 5
day1-Start the first tail vein injection and intratumoral injection	76.5143	72.4475	60.5192	68.516	81.0865	46.626	76.5452	54.5066	52.7998	51.3802	54.2401	56.5498	73.0176	62.4993	66.1934	79.6092	67.8064	50.7695	82.0854	43.6894
day3	117.318	125.948	103.595	153.47	98.6144	100.69	96.1772	103.275	89.5172	86.26	86.0789	87.0107	87.6036	77.5482	81.6524	92.8675	103.422	110.763	93.3926	73.6445
day5-Second tail vein injection	138.951	204.255	207.826	242.587	148.685	123.019	132.661	149.616	131.76	116.306	102.332	98.8001	126.409	105.069	165.256	102.99	147.034	120.319	113.88	78.7606
day7	315.327	257.657	284.409	296.589	306.413	198.375	200.399	200.423	202.479	215.575	124.536	166.144	188.738	144.782	187.62	133.398	150.852	128.172	130.957	86.0049
day 8-Second intratumoral injection																one more injection on this day
day9-Third tail vein injection	413.356	352.686	383.344	412.889	426.371	328.903	336.861	249.013	248.625	321.211	135.01	187.62	208.252	205.015	243.041	176.032	169.065	141.995	144.452	139.376
day11	512.906	497.369	744.758	775.993	663.05	682.498	505.155	318.282	297.911	580.515	188.366	263.374	250.051	224.28	253.741	184.192	192.264	166.98	177.668	175.295
day13-Fourth tail vein injection	698.432	671.341	903.36	1000.91	765.813	848.429	560.94	370.975	351.512	645.972	224.95	263.269	300.718	223.707	254.394	160.63	222.971	196.961	180.706	204.526
day15	755.635	739.505	1195.34	1143.1	1014.92	947.972	685.462	477.718	559.499	733.726	331.448	447.894	435.836	345.806	299.94	166.033	298.741	203.014	180.695	226.349
day17-Fifth tail vein injection	995.794	792.504	1383.58	1244.47	1141.44	1360.76	772.547	595.105	566.265	817.423	376.403	494.994	493.803	355.984	409.609	181.467	332.539	217.799	191.821	338.545
day19	1156.61	874.831	1720.6	1364.97	1324.66	1967.39	912.891	733.58	680.934	1150.32	427.516	619.202	698.094	353.156	478.918	183.883	239.928	224.287	230.926	343.385
day21-Sixth tail vein injection	1591.73	1196.04	2508.55	1931.93	1814.01	2334.28	1275.67	895.062	828.857	1363.42	595.468	895.19	846.764	385.641	488.956	208.143	345.182	221.028	206.19	352.001
