# Supplementary material for: Design of Anti-Tumor RNA Nanoparticles and Their Inhibitory Effect on Hep3B Liver Cancer
Source: Biomolecules. 2025 Dec 26;16(1):45. doi: 10.3390/biom16010045 (PMC12839093; doi:10.3390/biom16010045)
Supplement: Supplementary file 1 [file biomolecules-16-00045-s001.zip › Table S2.xlsx]

## Sheet: Sheet1
Table S2 Dynamic light scattering (DLS) profile of F1B3hT1-RNA.
Size(nm)	Intensity(％）
0.34	0
0.38	0
0.43	0
0.49	0
0.55	0
0.62	0
0.7	0
0.8	0
0.9	0
1.02	0
1.15	0
1.3	0
1.47	0
1.66	0
1.87	0
2.11	0
2.39	0
2.7	0
3.05	0
3.45	0
3.89	0
4.4	0
4.97	0
5.61	0
6.34	0
7.17	0
8.1	0
9.15	0
10.34	0
11.68	0
13.2	0
14.91	0
16.84	0
19.03	0
21.5	0
24.29	0
27.45	0
31.01	14.803
35.03	29.942
39.58	26.625
44.72	16.368
50.53	7.992
57.09	3.166
64.5	0.946
72.87	0.159
82.33	0
93.02	0
105.1	0
118.74	0
134.16	0
151.57	0
171.25	0
193.48	0
218.6	0
246.98	0
279.04	0
315.27	0
356.2	0
402.44	0
454.69	0
513.71	0
580.41	0
655.76	0
740.89	0
837.07	0
945.74	0
1068.52	0
1207.24	0
1363.97	0
1541.04	0
1741.1	0
1967.14	0
2222.51	0
2511.05	0
2837.04	0
3205.35	0
3621.48	0
4091.63	0
4622.81	0
5222.96	0
5901.02	0
6667.1	0
7532.65	0
8510.56	0
9615.42	0
10863.7	0
