# Supplementary material for: Design of Anti-Tumor RNA Nanoparticles and Their Inhibitory Effect on Hep3B Liver Cancer
Source: Biomolecules. 2025 Dec 26;16(1):45. doi: 10.3390/biom16010045 (PMC12839093; doi:10.3390/biom16010045)
Supplement: Supplementary file 1 [file biomolecules-16-00045-s001.zip › Table S3.xlsx]

## Sheet: Sheet1
Table S3 MTT assay for detecting the viability of vero cells at different concentration of F1b3hT1-RNA
Repeats	0 ng/μl	50 ng/μl	100 ng/μl	200 ng/μl	500 ng/μl	800 ng/μl	1000 ng/μl
repeat-1	1.33092	1.32658	1.30077	1.19945	0.679988	0.168184	0.0694772
repeat-2	1.42067	1.32658	1.28679	1.16939	0.742024	0.161823	0.0854363
repeat-3	1.50914	1.40937	1.27204	1.17039	0.845823	0.161073	0.0740406
