# Supplementary material for: Design of Anti-Tumor RNA Nanoparticles and Their Inhibitory Effect on Hep3B Liver Cancer
Source: Biomolecules. 2025 Dec 26;16(1):45. doi: 10.3390/biom16010045 (PMC12839093; doi:10.3390/biom16010045)
Supplement: Supplementary file 1 [file biomolecules-16-00045-s001.zip › Table S4.xlsx]

## Sheet: Sheet1
Table S4 MTT assay was used to determine the proliferative ability of Hep3B cells at 150ng/ul concentration of F1b3hT1-RNA
Time	Control			Nc-RNA			F1b3hT1-RNA
	Repeat-1	Repeat-2	Repeat-3	Repeat-1	Repeat-2	Repeat-3	Repeat-1	Repeat-2	Repeat-3
0h	0.3277	0.3174	0.3275	0.3071	0.2968	0.2948	0.327	0.3496	0.3328
24h	0.6854	0.6963	0.6531	0.6834	0.6109	0.5906	0.4829	0.4329	0.4643
48h	0.9559	0.9579	0.9727	0.8344	0.8303	0.9531	0.6946	0.6732	0.5655
72h	1.8177	1.623	1.8393	1.4275	1.6691	1.8841	0.8494	0.7741	0.9561
96h	2.692	3.3606	3.2878	2.9287	2.7018	3.0723	1.4137	1.5119	1.6119
