# Supplementary material for: Design of Anti-Tumor RNA Nanoparticles and Their Inhibitory Effect on Hep3B Liver Cancer
Source: Biomolecules. 2025 Dec 26;16(1):45. doi: 10.3390/biom16010045 (PMC12839093; doi:10.3390/biom16010045)
Supplement: Supplementary file 1 [file biomolecules-16-00045-s001.zip › Table S5.xlsx]

## Sheet: Sheet1
Table S5 The migration of Hep3B cells in different treatment groups at 0 h, 24 h, 48 h, and 72 h.
Time	Control				NC-RNA				F1B3hT1-RNA
	Repeat-1	Repeat-2	Repeat-3	Repeat-4	Repeat-1	Repeat-2	Repeat-3	Repeat-4	Repeat-1	Repeat-2	Repeat-3	Repeat-4
0h	2.314	2.307	2.31	2.313	2.206	2.202	2.208	2.208	2.5	2.49	2.495	2.49
24h	1.64	1.637	1.637	1.643	1.654	1.637	1.637	1.65	2.26	2.247	2.253	2.253
48h	1.094	1.073	1.092	1.092	0.974	0.968	0.962	0.968	2.026	2.02	2.027	2.027
72h	0.394	0.403	0.39	0.402	0.634	0.623	0.63	0.63	1.594	1.605	1.592	1.592
