# Supplementary material for: Design of Anti-Tumor RNA Nanoparticles and Their Inhibitory Effect on Hep3B Liver Cancer
Source: Biomolecules. 2025 Dec 26;16(1):45. doi: 10.3390/biom16010045 (PMC12839093; doi:10.3390/biom16010045)
Supplement: Supplementary file 1 [file biomolecules-16-00045-s001.zip › Table S6.xlsx]

## Sheet: Sheet1
Table S6 Migration rates of Hep3B cells in different treatment groups at 24 h, 48 h, and 72 h.
Time	Control（％）				NC-RNA（％）				F1B3hT1-RNA（％）
	Repeat-1	Repeat-2	Repeat-3	Repeat-4	Repeat-1	Repeat-2	Repeat-3	Repeat-4	Repeat-1	Repeat-2	Repeat-3	Repeat-4
24h	29.042	29.1342	28.9667	29.1271	25.6585	25.8605	25.2717	25.0227	9.75904	9.75904	9.51807	9.6
48h	53.4894	52.7273	52.7886	52.7226	56.04	56.4312	56.1594	55.8477	18.8755	18.8755	18.5944	18.96
72h	82.5314	83.1169	82.62	82.9732	71.7075	71.4674	71.4674	71.2602	35.5422	36.1924	36.0643	36.24
