# Supplementary material for: Design of Anti-Tumor RNA Nanoparticles and Their Inhibitory Effect on Hep3B Liver Cancer
Source: Biomolecules. 2025 Dec 26;16(1):45. doi: 10.3390/biom16010045 (PMC12839093; doi:10.3390/biom16010045)
Supplement: Supplementary file 1 [file biomolecules-16-00045-s001.zip › Table S7.xlsx]

## Sheet: Sheet1
Table S7 Apoptosis rates of Hep3B cells in different treatment groups at 24 h, 48 h, and 72 h.
Time	Control			NC-RNA			F1B3hT1-RNA
	Repeat-1	Repeat-2	Repeat-3	Repeat-1	Repeat-2	Repeat-3	Repeat-1	Repeat-2	Repeat-3
24h	2.76	2.62	2.62	3.29	3.16	3.16	3.71	3.16	3.16
48h	2.52	2.52	2.52	2.85	2.85	2.85	9.22	9.23	9.22
72h	4.69	4.69	4.85	4.15	4.15	4.28	25.21	25.21	26.34
