# Supplementary material for: Design of Anti-Tumor RNA Nanoparticles and Their Inhibitory Effect on Hep3B Liver Cancer
Source: Biomolecules. 2025 Dec 26;16(1):45. doi: 10.3390/biom16010045 (PMC12839093; doi:10.3390/biom16010045)
Supplement: Supplementary file 1 [file biomolecules-16-00045-s001.zip › Table S8.xlsx]

## Sheet: Sheet1
Table S8 RT-qPCR analysis to detect the mRNA levels of hTERT in Hep3B cells treated with F1b3hT1-RNA for 24、48、72 hour
Sample name	Target gene	CT value
Control-24h-repeat1	GAPDH	16.35
Control-24h-repeat2	GAPDH	16.24
Control-24h-repeat3	GAPDH	16.04
Control-48h-repeat1	GAPDH	16.39
Control-48h-repeat2	GAPDH	16.67
Control-48h-repeat3	GAPDH	16.59
Control-72h-repeat1	GAPDH	16.49
Control-72h-repeat2	GAPDH	16.76
Control-72h-repeat3	GAPDH	16.92
F1b3hT1-RNA-24h-repeat1	GAPDH	17.29
F1b3hT1-RNA-24h-repeat2	GAPDH	17.1
F1b3hT1-RNA-24h-repeat3	GAPDH	17.26
F1b3hT1-RNA-48h-repeat1	GAPDH	17.28
F1b3hT1-RNA-48h-repeat2	GAPDH	17.32
F1b3hT1-RNA-48h-repeat3	GAPDH	17.27
F1b3hT1-RNA-72h-repeat1	GAPDH	19.35
F1b3hT1-RNA-72h-repeat2	GAPDH	19.36
F1b3hT1-RNA-72h-repeat3	GAPDH	19.49
Control-24h-repeat1	hTERT	26
Control-24h-repeat2	hTERT	26.14
Control-24h-repeat3	hTERT	26.93
Control-48h-repeat1	hTERT	26.47
Control-48h-repeat2	hTERT	26.59
Control-48h-repeat3	hTERT	26.73
Control-72h-repeat1	hTERT	26.13
Control-72h-repeat2	hTERT	25.93
Control-72h-repeat3	hTERT	26.86
F1b3hT1-RNA-24h-repeat1	hTERT	28.86
F1b3hT1-RNA-24h-repeat2	hTERT	28.99
F1b3hT1-RNA-24h-repeat3	hTERT	28.16
F1b3hT1-RNA-48h-repeat1	hTERT	29.07
F1b3hT1-RNA-48h-repeat2	hTERT	28.97
F1b3hT1-RNA-48h-repeat3	hTERT	29.78
F1b3hT1-RNA-72h-repeat1	hTERT	30.66
F1b3hT1-RNA-72h-repeat2	hTERT	31.04
F1b3hT1-RNA-72h-repeat3	hTERT	31.39
